# Supplementary material for: An analysis of the driving forces behind the Yangtze River Delta (YRD) region’s high-quality growth in the digital creative industries
Source: PLoS One. 2024 Nov 22;19(11):e0313647. doi: 10.1371/journal.pone.0313647 (PMC11584091; doi:10.1371/journal.pone.0313647)
Supplement: S1 Data — (XLSX) [file pone.0313647.s001.xlsx]

## Sheet: Sheet1
Evaluation and Analysis of Driving Factors for High Quality Development of Overall Digital Creative Industry in YRD, 2017-2022 Raw Data.
Vintages Indicators (items)	C1	C2	C3	C4	C5	C6	C7	C8	C9	C10	C11	C12	C13	C14	C15	C16	C17	C18	C19	C20	C21	C22	C23	C24
2017	572011	2526	52965269	114048	550898	242	5298.63	1381.82	626.29	19470	6142.4	195289	13123303	396621147	2313411	2226460	227684	1223095	1803345	25896	24746.7	364	43820500	473.62
2018	763824	3257	5.95827e+07	117136	606477	252.9	5658.29	1608.15	638.1	19826	5698	211479	13885067	405731654	2327556	2258111	246833	1239592	1925406	26226	22441.5	368	43552600	450.49
2019	782848	3633	5.20334e+07	135535	605584	264.6	6196.44	1855.59	735.64	23781	5990.8	237253	14965188	466061934	2303546	2268785	274791	1225211	2167229	26479	23487.9	370	41316700	485.37
2020	1150343	3373	7.3647e+07	142391	718238	275.8	6550.07	1832.7	799.62	29292	3471.4	244714	15474198	549112968	2287124	2289730	293724	1261944	2289558	27071	23846	378	43965100	488.6
2021	1439177	3370	8.42214e+07	129853	939083	262	6958.06	2088.98	762.88	34330	4044.7	276054	21306225	617273936	2354148	2301560	332238	1555291	2582120	27740	25130.3	381	41830200	358.79
2022	1339019	3340	9.38629e+07	137422	1030107	249.6	7338.75	2253.02	764.88	29973	3340.4	290289	26148868	114614279	2361140	2321236	348172	1664453	2789594	28499	25857.9	378	40650665	226.27
Summary of the results of the entropy method of calculating weights.
Indicators (items)	C1	C2	C3	C4	C5	C6	C7	C8	C9	C10	C11	C12	C13	C14	C15	C16	C17	C18	C19	C20	C21	C22	C23	C24
The information entropy value e	0.8242	0.9003	0.74	0.8305	0.7475	0.8431	0.8412	0.8604	0.8195	0.7702	0.769	0.8356	0.7046	0.8923	0.8372	0.8696	0.8287	0.5652	0.8173	0.7967	0.8635	0.8437	0.8322	0.8914
Information utility value d	0.1758	0.0997	0.26	0.1695	0.2525	0.1569	0.1588	0.1396	0.1805	0.2298	0.231	0.1644	0.2954	0.1077	0.1628	0.1304	0.1713	0.4348	0.1827	0.2033	0.1365	0.1563	0.1678	0.1086
Weighting factor W	0.0393	0.0223	0.0581	0.0379	0.0564	0.035	0.0355	0.0312	0.0403	0.0513	0.0516	0.0367	0.066	0.0241	0.0364	0.0291	0.0383	0.0971	0.0408	0.0454	0.0305	0.0349	0.0375	0.0243
TOPSIS evaluation calculations.
Vintages	2017	2018	2019	2020	2021	2022
Positive ideal solution distance D	0.202	0.181	0.166	0.14	0.069	0.08
Negative ideal solution distance D-	0.072	0.071	0.09	0.119	0.166	0.195
Relative proximity C	0.264	0.281	0.351	0.458	0.707	0.709
Sorting results	6	5	4	3	2	1
