# Supplementary material for: An analysis of the driving forces behind the Yangtze River Delta (YRD) region’s high-quality growth in the digital creative industries
Source: PLoS One. 2024 Nov 22;19(11):e0313647. doi: 10.1371/journal.pone.0313647 (PMC11584091; doi:10.1371/journal.pone.0313647)
Supplement: S2 Data — (XLSX) [file pone.0313647.s002.xlsx]

## Sheet: Sheet1
Evaluation and Analysis of the Level of High-Quality Development of Digital Creative Industries in Three Provinces and One City within the YRD Region, 2017-2022 Raw Data.
Vintages Indicators (items)	C1	C2	C3	C4	C5	C6	C7	C8	C9	C10	C11	C12	C13	C14	C15	C16	C17	C18	C19	C20	C21	C22	C23	C24
Shanghai	763273	7315	7.98145e+07	99068	1834676	361.5	5949.33	2420.96	1037.57	34095	12954.8	228036	48742669	648850780	922751	878013	420893	848422	1868567	29367	20285	135	37161154	934.88
Jiangsu	2548789	7917	1.78239e+08	301585	1823817	371.1	13817	3441.66	1485.59	85401	5920.5	620055	21250527	992894202	4611015	4587276	542702	3245099	5620198	45191	51911.5	713	89040649	767.22
Zhejiang	2084921	3867	1.08162e+08	262699	193285	400	10885.2	2930.84	1285.76	20766	6617.4	386162	30251051	725790982	4365518	4621570	491542	1860715	4340952	50695	43555.6	617	80779083	422.61
Anhui	650239	400	5.00973e+07	113033	598609	414.3	7348.77	2226.8	518.49	16410	3195	220824	4658602	181879954	4047641	3579023	268305	2215350	1727535	36658	29758.3	774	48154879	358.43
Summary of the results of the entropy method of calculating weights.
Indicators (items)	C1	C2	C3	C4	C5	C6	C7	C8	C9	C10	C11	C12	C13	C14	C15	C16	C17	C18	C19	C20	C21	C22	C23	C24
The information entropy value e	0.6114	0.7743	0.701	0.6202	0.7154	0.6951	0.691	0.6786	0.7874	0.5291	0.6993	0.524	0.757	0.7894	0.805	0.7995	0.7895	0.7652	0.5841	0.7532	0.7414	0.8025	0.7076	0.653
Information utility value d	0.3886	0.2257	0.299	0.3798	0.2846	0.3049	0.309	0.3214	0.2126	0.4709	0.3007	0.476	0.243	0.2106	0.195	0.2005	0.2105	0.2348	0.4159	0.2468	0.2586	0.1975	0.2924	0.347
Weighting factor W	0.0553	0.0321	0.0426	0.0541	0.0405	0.0434	0.044	0.0457	0.0303	0.067	0.0428	0.0677	0.0346	0.03	0.0277	0.0285	0.03	0.0334	0.0592	0.0351	0.0368	0.0281	0.0416	0.0494
TOPSIS evaluation calculations.
Vintages	Shanghai	Jiangsu	Zhejiang	Anhui
Positive ideal solution distance D	0.175	0.055	0.114	0.19
Negative ideal solution distance D-	0.096	0.196	0.129	0.067
Relative proximity C	0.356	0.782	0.53	0.262
Sorting results	3	1	2	4
