# Supplementary material for: An analysis of the driving forces behind the Yangtze River Delta (YRD) region’s high-quality growth in the digital creative industries
Source: PLoS One. 2024 Nov 22;19(11):e0313647. doi: 10.1371/journal.pone.0313647 (PMC11584091; doi:10.1371/journal.pone.0313647)
Supplement: S3 Data — (XLSX) [file pone.0313647.s003.xlsx]

## Sheet: Sheet1
Year-by-Year Comparison of the Evaluation and Analysis of the Level of High-Quality Development of Digital Creative Industries in the YRD Region - 2017 Raw Data.
Vintages Indicators (items)	C1	C2	C3	C4	C5	C6	C7	C8	C9	C10	C11	C12	C13	C14	C15	C16	C17	C18	C19	C20	C21	C22	C23	C24
Shanghai	72806	1340	12052052	13430	234657	56.1	874	389.9	191.32	4510	3008.5	30633	4495475	113262902	177965	148700	56674	134207	262299	4985	3393.14	24	5192800	212.37
Jiangsu	227187	526	22600621	44410	285225	59.3	1979.57	428.01	194.37	11859	1399.4	85869.8	3147120	154861206	761748	785857	70982	489522	754228	7302	9257.65	115	16058200	124.38
Zhejiang	213805	543	12663398	38340	21005	59.5	1430.15	303.5	159.66	1337	1190.5	51768.3	4735122	99499671	740706	770768	70024	276580	558573	7535	7456.25	101	14195600	75.38
Anhui	58213	117	5649198	17868	10011	67.1	1014.91	260.41	80.94	1764	544	27018	745586	28997368	632992	521135	30004	322786	228245	6074	4639.68	124	8373900	61.49
Summary of the results of the entropy method of calculating weights.
Indicators (items)	C1	C2	C3	C4	C5	C6	C7	C8	C9	C10	C11	C12	C13	C14	C15	C16	C17	C18	C19	C20	C21	C22	C23	C24
The information entropy value e	0.6325	0.7151	0.7387	0.6736	0.5922	0.692	0.6513	0.727	0.7983	0.5206	0.6925	0.5813	0.7919	0.7879	0.8028	0.789	0.7951	0.7582	0.6116	0.7686	0.7093	0.8031	0.738	0.6101
Information utility value d	0.3675	0.2849	0.2613	0.3264	0.4078	0.308	0.3487	0.273	0.2017	0.4794	0.3075	0.4187	0.2081	0.2121	0.1972	0.211	0.2049	0.2418	0.3884	0.2314	0.2907	0.1969	0.262	0.3899
Weighting factor W	0.0524	0.0406	0.0372	0.0465	0.0581	0.0439	0.0497	0.0389	0.0287	0.0683	0.0438	0.0596	0.0297	0.0302	0.0281	0.0301	0.0292	0.0345	0.0553	0.033	0.0414	0.0281	0.0373	0.0555
TOPSIS evaluation calculations.
Vintages	Shanghai	Jiangsu	Zhejiang	Anhui
Positive ideal solution distance D	0.16	0.061	0.132	0.19
Negative ideal solution distance D-	0.113	0.191	0.121	0.066
Relative proximity C	0.414	0.758	0.477	0.257
Sorting results	3	1	2	4
