# Supplementary material for: An analysis of the driving forces behind the Yangtze River Delta (YRD) region’s high-quality growth in the digital creative industries
Source: PLoS One. 2024 Nov 22;19(11):e0313647. doi: 10.1371/journal.pone.0313647 (PMC11584091; doi:10.1371/journal.pone.0313647)
Supplement: S4 Data — (XLSX) [file pone.0313647.s004.xlsx]

## Sheet: Sheet1
Year-by-Year Comparison of the Evaluation and Analysis of the Level of High-Quality Development of Digital Creative Industries in the YRD Region - 2018 Raw Data.
Vintages Indicators (items)	C1	C2	C3	C4	C5	C6	C7	C8	C9	C10	C11	C12	C13	C14	C15	C16	C17	C18	C19	C20	C21	C22	C23	C24
Shanghai	92460	1155	1.3592e+07	13896	261642	58.2	917	426.37	186.52	3392	2786.3	32679.9	4779959	101993700	179211	150621	62717	132508	271223	4990	3032	23	4840300	198.28
Jiangsu	306996	1211	2.50443e+07	46589	303329	62	2055.56	507.31	197.22	11547	1100.2	92595.4	3526891	156554105	757776	778110	77219	491268	794123	7498	7979.54	116	16405500	114.63
Zhejiang	284621	804	1.44569e+07	38755	21326	62.5	1572.47	379.66	174.59	2826	1258.9	56197.2	4884696	116988055	744396	770766	74406	280634	627330	7759	6833.64	103	14346700	77.31
Anhui	79747	87	6.48954e+06	17896	20180	70.2	1113.26	294.81	79.77	2061	552.6	30006.8	693521	30195794	646173	558614	32491	335182	232730	5979	4596.33	126	7960100	60.27
Summary of the results of the entropy method of calculating weights.
Indicators (items)	C1	C2	C3	C4	C5	C6	C7	C8	C9	C10	C11	C12	C13	C14	C15	C16	C17	C18	C19	C20	C21	C22	C23	C24
The information entropy value e	0.6073	0.7948	0.7423	0.6609	0.5467	0.7127	0.6853	0.7637	0.8043	0.4753	0.6775	0.5594	0.797	0.7892	0.8036	0.7947	0.7979	0.7631	0.6186	0.7535	0.7461	0.8034	0.7306	0.6303
Information utility value d	0.3927	0.2052	0.2577	0.3391	0.4533	0.2873	0.3147	0.2363	0.1957	0.5247	0.3225	0.4406	0.203	0.2108	0.1964	0.2053	0.2021	0.2369	0.3814	0.2465	0.2539	0.1966	0.2694	0.3697
Weighting factor W	0.0566	0.0296	0.0371	0.0488	0.0653	0.0414	0.0453	0.034	0.0282	0.0756	0.0465	0.0635	0.0292	0.0304	0.0283	0.0296	0.0291	0.0341	0.0549	0.0355	0.0366	0.0283	0.0388	0.0533
TOPSIS evaluation calculations.
Vintages	Shanghai	Jiangsu	Zhejiang	Anhui
Positive ideal solution distance D	0.168	0.056	0.13	0.194
Negative ideal solution distance D-	0.109	0.198	0.127	0.065
Relative proximity C	0.392	0.778	0.495	0.252
Sorting results	3	1	2	4
