# Supplementary material for: An analysis of the driving forces behind the Yangtze River Delta (YRD) region’s high-quality growth in the digital creative industries
Source: PLoS One. 2024 Nov 22;19(11):e0313647. doi: 10.1371/journal.pone.0313647 (PMC11584091; doi:10.1371/journal.pone.0313647)
Supplement: S5 Data — (XLSX) [file pone.0313647.s005.xlsx]

## Sheet: Sheet1
Year-by-Year Comparison of the Evaluation and Analysis of the Level of High-Quality Development of Digital Creative Industries in the YRD Region - 2019 Raw Data.
Vintages Indicators (items)	C1	C2	C3	C4	C5	C6	C7	C8	C9	C10	C11	C12	C13	C14	C15	C16	C17	C18	C19	C20	C21	C22	C23	C24
Shanghai	100587	1104	1.52455e+07	18521	291803	63.4	995.7	389.54	179.87	3933	2898	38155.3	6384039	114739766	160360	148893	69317	131694	293346	4907	3197.44	23	4527100	247.48
Jiangsu	314395	1562	27795165	51960	246607	64.3	2213.84	572.04	264.53	14517	1119.9	99631.5	3484400	179600967	758191	770072	89894	488498	897701	7654	8452.6	117	15456800	110.85
Zhejiang	285342	908	1.6698e+07	45920	24796	67.5	1764.69	516.06	203.26	3094	1366.8	62351.7	4434781	134419330	738453	768027	79436	283396	713684	7960	7047	103	13467300	66.56
Anhui	82524	59	7.54029e+06	19134	42378	69.4	1222.21	377.95	87.98	2237	606.1	37114	661968	37301871	646542	581793	36144	321623	262498	5958	4790.84	127	7865500	60.48
Summary of the results of the entropy method of calculating weights.
Indicators (items)	C1	C2	C3	C4	C5	C6	C7	C8	C9	C10	C11	C12	C13	C14	C15	C16	C17	C18	C19	C20	C21	C22	C23	C24
The information entropy value e	0.627	0.7892	0.7452	0.5667	0.6174	0.6773	0.6953	0.6106	0.7833	0.4607	0.673	0.519	0.7803	0.7868	0.8039	0.7978	0.7951	0.7627	0.5994	0.7504	0.7425	0.8031	0.7421	0.4952
Information utility value d	0.373	0.2108	0.2548	0.4333	0.3826	0.3227	0.3047	0.3894	0.2167	0.5393	0.327	0.481	0.2197	0.2132	0.1961	0.2022	0.2049	0.2373	0.4006	0.2496	0.2575	0.1969	0.2579	0.5048
Weighting factor W	0.0506	0.0286	0.0345	0.0587	0.0519	0.0437	0.0413	0.0528	0.0294	0.0731	0.0443	0.0652	0.0298	0.0289	0.0266	0.0274	0.0278	0.0322	0.0543	0.0338	0.0349	0.0267	0.035	0.0684
TOPSIS evaluation calculations.
Vintages	Shanghai	Jiangsu	Zhejiang	Anhui
Positive ideal solution distance D	0.174	0.073	0.128	0.197
Negative ideal solution distance D-	0.108	0.191	0.128	0.065
Relative proximity C	0.383	0.722	0.5	0.247
Sorting results	3	1	2	4
