# Supplementary material for: An analysis of the driving forces behind the Yangtze River Delta (YRD) region’s high-quality growth in the digital creative industries
Source: PLoS One. 2024 Nov 22;19(11):e0313647. doi: 10.1371/journal.pone.0313647 (PMC11584091; doi:10.1371/journal.pone.0313647)
Supplement: S6 Data — (XLSX) [file pone.0313647.s006.xlsx]

## Sheet: Sheet1
Year-by-Year Comparison of the Evaluation and Analysis of the Level of High-Quality Development of Digital Creative Industries in the YRD Region - 2020 Raw Data.
Vintages Indicators (items)	C1	C2	C3	C4	C5	C6	C7	C8	C9	C10	C11	C12	C13	C14	C15	C16	C17	C18	C19	C20	C21	C22	C23	C24
Shanghai	139780	1376	1.61569e+07	20087	318906	66.1	1000.59	406.2	161.26	6329	1468.8	38700.6	6255438	139904972	139274	151413	70857	135605	320448	4862	3365.7	23	7514400	247.48
Jiangsu	499167	1451	3.00593e+07	55515	281984	65.8	2406.53	584.39	311.68	15699	679.5	102719	3470081	216925103	792592	753560	92294	512941	914510	7763	8428.7	120	15283300	105.78
Zhejiang	391700	511	1.8599e+07	47019	32590	71.4	1881.09	472.13	229.62	4085	866.9	64613.3	5003588	155792257	706897	773410	84153	286558	775778	8186	7041.1	104	13214000	70.6
Anhui	119696	35	8.83183e+06	19770	84758	72.5	1261.86	369.98	97.06	3179	456.2	38680.6	745091	36490636	648361	611347	46420	326840	278822	6260	5010.5	131	7953400	64.74
Summary of the results of the entropy method of calculating weights.
Indicators (items)	C1	C2	C3	C4	C5	C6	C7	C8	C9	C10	C11	C12	C13	C14	C15	C16	C17	C18	C19	C20	C21	C22	C23	C24
The information entropy value e	0.6041	0.7463	0.7384	0.5521	0.693	0.5972	0.695	0.6738	0.7391	0.5372	0.6883	0.4893	0.7822	0.7888	0.8035	0.801	0.7868	0.7558	0.6171	0.7685	0.7487	0.8024	0.608	0.4708
Information utility value d	0.3959	0.2537	0.2616	0.4479	0.307	0.4028	0.305	0.3262	0.2609	0.4628	0.3117	0.5107	0.2178	0.2112	0.1965	0.199	0.2132	0.2442	0.3829	0.2315	0.2513	0.1976	0.392	0.5292
Weighting factor W	0.0527	0.0338	0.0348	0.0596	0.0409	0.0536	0.0406	0.0434	0.0347	0.0616	0.0415	0.068	0.029	0.0281	0.0262	0.0265	0.0284	0.0325	0.051	0.0308	0.0335	0.0263	0.0522	0.0704
TOPSIS evaluation calculations.
Vintages	Shanghai	Jiangsu	Zhejiang	Anhui
Positive ideal solution distance D	0.173	0.085	0.123	0.194
Negative ideal solution distance D-	0.106	0.188	0.127	0.071
Relative proximity C	0.38	0.69	0.509	0.268
Sorting results	3	1	2	4
