# Supplementary material for: An analysis of the driving forces behind the Yangtze River Delta (YRD) region’s high-quality growth in the digital creative industries
Source: PLoS One. 2024 Nov 22;19(11):e0313647. doi: 10.1371/journal.pone.0313647 (PMC11584091; doi:10.1371/journal.pone.0313647)
Supplement: S7 Data — (XLSX) [file pone.0313647.s007.xlsx]

## Sheet: Sheet1
Year-by-Year Comparison of the Evaluation and Analysis of the Level of High-Quality Development of Digital Creative Industries in the YRD Region - 2021 Raw Data.
Vintages Indicators (items)	C1	C2	C3	C4	C5	C6	C7	C8	C9	C10	C11	C12	C13	C14	C15	C16	C17	C18	C19	C20	C21	C22	C23	C24
Shanghai	179317	1215	1.81977e+07	16394	345668	61	1039.47	422.7	156.42	8002	1719.2	43214.9	10702265	158905212	129943	135818	80563	156313	344991	4819	3616.6	22	7535600	14.31
Jiangsu	640917	1777	3.43856e+07	49817	371776	61.5	2563.41	671.59	271.01	18073	835.8	116364	4125930	232084846	768813	743493	105319	602335	1088317	7476	8753.62	123	13354500	209.37
Zhejiang	465468	318	2.15769e+07	45478	45743	70.1	2039.52	578.6	249.35	4393	958.5	73515.8	5617672	186423375	724134	772276	88736	360249	798574	9304	7483.37	103	13041000	68.8
Anhui	153475	60	1.00612e+07	18164	175896	69.4	1315.66	416.09	86.1	3862	531.2	42959.2	860358	39860503	731258	649973	57620	436394	350238	6141	5276.7	133	7899100	66.31
Summary of the results of the entropy method of calculating weights.
Indicators (items)	C1	C2	C3	C4	C5	C6	C7	C8	C9	C10	C11	C12	C13	C14	C15	C16	C17	C18	C19	C20	C21	C22	C23	C24
The information entropy value e	0.6007	0.6773	0.7375	0.6051	0.7626	0.6059	0.6937	0.5691	0.7598	0.512	0.6933	0.499	0.738	0.795	0.8059	0.8039	0.7784	0.774	0.5393	0.7365	0.7482	0.8014	0.6121	0.6739
Information utility value d	0.3993	0.3227	0.2625	0.3949	0.2374	0.3941	0.3063	0.4309	0.2402	0.488	0.3067	0.501	0.262	0.205	0.1941	0.1961	0.2216	0.226	0.4607	0.2635	0.2518	0.1986	0.3879	0.3261
Weighting factor W	0.0534	0.0432	0.0351	0.0528	0.0317	0.0527	0.041	0.0576	0.0321	0.0653	0.041	0.067	0.035	0.0274	0.026	0.0262	0.0296	0.0302	0.0616	0.0352	0.0337	0.0266	0.0519	0.0436
TOPSIS evaluation calculations.
Vintages	Shanghai	Jiangsu	Zhejiang	Anhui
Positive ideal solution distance D	0.187	0.065	0.111	0.19
Negative ideal solution distance D-	0.076	0.198	0.138	0.071
Relative proximity C	0.289	0.754	0.554	0.273
Sorting results	3	1	2	4
