# Supplementary material for: An analysis of the driving forces behind the Yangtze River Delta (YRD) region’s high-quality growth in the digital creative industries
Source: PLoS One. 2024 Nov 22;19(11):e0313647. doi: 10.1371/journal.pone.0313647 (PMC11584091; doi:10.1371/journal.pone.0313647)
Supplement: S8 Data — (XLSX) [file pone.0313647.s008.xlsx]

## Sheet: Sheet1
Year-by-Year Comparison of the Evaluation and Analysis of the Level of High-Quality Development of Digital Creative Industries in the YRD Region - 2022 Raw Data.
Vintages Indicators (items)	C1	C2	C3	C4	C5	C6	C7	C8	C9	C10	C11	C12	C13	C14	C15	C16	C17	C18	C19	C20	C21	C22	C23	C24
Shanghai	178323	1125	1.98158e+07	16740	382000	56.7	1122.57	386.25	162.18	7929	1074	44652.8	16125493	20044228	135998	142568	80765	158095	376260	4804	3680.07	20	7550954	14.96
Jiangsu	560127	1390	3.83543e+07	53294	334896	58.2	2598.05	678.32	246.78	13706	785.7	122876	3496105	52867975	771895	756184	106994	660535	1171319	7498	9039.37	122	12482349	102.21
Zhejiang	443985	783	2.41677e+07	47187	47825	69	2197.26	680.89	269.28	5031	975.8	77715.4	5575192	32668294	710932	766323	94787	373298	867013	9951	7694.25	103	12514483	63.96
Anhui	156584	42	1.15251e+07	20201	265386	65.7	1420.87	507.56	86.64	3307	504.9	45045	952078	9033782	742315	656161	65626	472525	375002	6246	5444.24	133	8102879	45.14
Summary of the results of the entropy method of calculating weights.
Indicators (items)	C1	C2	C3	C4	C5	C6	C7	C8	C9	C10	C11	C12	C13	C14	C15	C16	C17	C18	C19	C20	C21	C22	C23	C24
The information entropy value e	0.6049	0.7888	0.7303	0.6408	0.7974	0.6605	0.7049	0.7621	0.767	0.6673	0.7816	0.5036	0.6355	0.7182	0.8057	0.8039	0.7589	0.7693	0.5305	0.727	0.7498	0.8017	0.6473	0.7488
Information utility value d	0.3951	0.2112	0.2697	0.3592	0.2026	0.3395	0.2951	0.2379	0.233	0.3327	0.2184	0.4964	0.3645	0.2818	0.1943	0.1961	0.2411	0.2307	0.4695	0.273	0.2502	0.1983	0.3527	0.2512
Weighting factor W	0.0573	0.0306	0.0391	0.0521	0.0294	0.0492	0.0428	0.0345	0.0338	0.0483	0.0317	0.072	0.0529	0.0409	0.0282	0.0284	0.035	0.0335	0.0681	0.0396	0.0363	0.0288	0.0512	0.0364
TOPSIS evaluation calculations.
Vintages	Shanghai	Jiangsu	Zhejiang	Anhui
Positive ideal solution distance D	0.186	0.067	0.093	0.184
Negative ideal solution distance D-	0.08	0.193	0.149	0.07
Relative proximity C	0.3	0.743	0.616	0.276
Sorting results	3	1	2	4
